# Supplementary material for: Structures and Biologic Activity of Chitonoidosides I, J, K, K1 and L-Triterpene Di-, Tri- and Tetrasulfated Hexaosides from the Sea Cucumber Psolus chitonoides
Source: Mar Drugs. 2022 May 30;20(6):369. doi: 10.3390/md20060369 (PMC9228963; doi:10.3390/md20060369)
Supplement: Supplementary file 1 [file marinedrugs-20-00369-s001.zip]

Archive with 1 entries (1 files):
- marinedrugs-1746901-supplementary-minor.pdf
